# Supplementary material for: Coming to Terms: The Mechanisms of Overplus and Luxury Phosphorus Uptake for Polyphosphate Storage in Microalgae and Yeast
Source: Biotechnol Bioeng. 2025 Sep 6;122(12):3486–95. doi: 10.1002/bit.70061 (PMC12599490; doi:10.1002/bit.70061)
Supplement: Supplementary file 2 — Plouviez Terms PolyP SuppMat2 revised. [file BIT-122-3486-s001.xlsx]

## Sheet: Data
	Search: ( *accumul* OR luxury OR surplus OR overplus OR *compensat* OR *replet* OR *starv* OR *deplet* ) AND ( polyphosph* OR polyP OR polyP ) AND ( yeast OR *alga* )
	Year	Term used	Search term up	Search term down	Organism class	Organism class 2	Organism	DOI		unrelated	183
1	2025	depletion		*deplet*	yeast		Saccharomyces	10.1016/j.synbio.2025.04.004
2	2025							10.1016/j.watres.2024.122988		unrelated
3	2025							10.1016/j.bbrc.2024.151244		unrelated
4	2025	accumulation / starvation / depriviation	*accumul*	*starv* / *depriv*	algae		Cyanidioschyzon	10.1007/s11103-024-01539-5
5	2025	accumulating	*accumul*		algae	bacteria	multiple	10.1016/j.cej.2024.158884
6	2025	starvation		*starv*	algae		Chlamydomonas	10.1111/ppl.70089
7	2025	starvation		*starv*	yeast		Komagataella	10.3390/microorganisms13010039
8	2025							10.1093/plphys/kiae582		unrelated
9	2025	hyper-accumulates	*accumul*		yeast		Schizosaccharomyces	10.1016/j.jbc.2024.108056
10	2025	accumulation	*accumul*		algae			10.1016/j.watres.2024.122742
11	2024							10.1007/s00227-024-04563-7		unrelated
12	2024							10.1038/s41598-024-77382-x		unrelated
13	2024	depletion		*deplet*	algae	bacteria	Chlamydomonas/Cyanobacteria	10.1016/j.copbio.2024.103207
14	2024	accumulation	*accumul*		algae		Chlamydomonas	10.1016/j.jhazmat.2024.135460
15	2024							10.1002/ece3.70332		unrelated
16	2024	overplus	overplus		yeast		Saccharomyces	10.1134/S0026261724605943
17	2024	accumulation	*accumul*		algae		Chlamydomonas	10.1021/acs.est.4c05587
18	2024							10.1016/j.watres.2024.121865		unrelated
19	2024	deficiency		*deficien*	algae		Chlorella	10.1016/j.psep.2024.05.114
20	2024	overplus / resupply / depriviation	overplus / *resuppl*	*depriv*	algae		Chlamydomonas	10.1016/j.algal.2024.103589
21	2024	accumulation	*accumul*		algae		multiple	10.1111/pre.12552
22	2024			*deficien*	algae		Chlorella	10.1021/acs.est.4c01126
23	2024	hyperaccumulation / starvation	*accumul*		yeast		Saccharomyces	10.1016/j.copbio.2024.103107
24	2024	depletion / repletion / resupply	*replet*/ *resuppl*	*deplet*	algae		Achnanthidium	10.1111/jpy.13423
25	2024	accumulation	*accumul*		algae		multiple	10.1021/acs.est.3c10264
26	2024	accumulating	*accumul*		algae	bacteria	Leptolyngbia	10.1016/j.scitotenv.2023.169013
27	2024	accumulation	*accumul*		algae		Chlamydomonas	10.1134/S1021443724604956
28	2024	accumulation / luxury (phosphorus) uptake	*accumul* / luxury		algae		Synechocystis	10.4014/jmb.2311.11046
29	2024	accumulation	*accumul*		algae	bacteria	multiple	10.1016/j.jenvman.2023.119839
30	2024	accumulation	*accumul*		algae		Picochloropsis	10.1111/pre.12552
31	2023	accumulation	*accumul*		algae		multiple	10.3390/microorganisms11122994
32	2023	deficiency	*replet*	*deficien*	algae		Karenia	10.1016/j.hal.2023.102532
33	2023	accumulating	*accumul*		algae			10.1039/d3gc03162d
34	2023	accumulation / starvation	*accumul*		yeast		Saccharomyces	10.1002/1873-3468.14715
35								10.1097/MOH.0000000000000771		unrelated
36	2023	starvation/repletion	*replet*	*starv*	yeast		Saccharomyces	10.1128/mbio.00102-23
37	2023	accumulation / depletion	*accumul*	*deplet*	algae		multiple	10.1016/j.algal.2023.103161
38	2023	accumulating	*accumul*		algae	bacteria	multiple	10.1016/j.jenvman.2023.117490
39	2023	deficiency		*deficien*		bacteria	cyanobacteria	10.18307/2023.0302
40	2023	starvation / re-supplementation		*starv*	algae		Micractinium	10.3390/ijms24108484
41	2023	repletion / depletion	*replet*	*deplet*	algae		Chlamydomonas	10.1016/j.algal.2023.103037
42								10.3390/md21020126		unrelated
43	2023	accumulation			algae	bacteria	multiple	10.1016/j.biortech.2022.128442
44	2023	luxury uptake / accumulation	*accumul* / luxury		algae		multiple	10.1080/09593330.2023.2252607
45	2023	luxury (phosphorus) uptake / starvation / hyperaccumulation / overplus / resupply	luxury / *accumul* / overplus / *resuppl*	*starv*	algae		Chlamydomonas	10.3389/fpls.2023.1208168
46	2023	hyperaccumulating	*accumul*		algae		multiple	10.3389/fmicb.2023.1219318
47								10.3390/plants12010129		unrelated
48	2023	over-accumulation	*accumul*		algae		Chlorella	10.3390/plants12010129
49	2022	accumulation / deficiency / starvation	*accumul*	*starv* / deficien*	algae		Chlorella	10.1016/j.jenvman.2022.116313
50								10.1093/plphys/kiac425		unrelated
51	2022	accumulation	*accumul*		algae		Lobosphaera	10.1007/s43630-022-00277-1
52	2022	accumulating	*accumul*		algae		Chlorella	10.2166/wst.2022.322
53								10.1016/j.cub.2022.07.071		unrelated
54								10.1093/treephys/tpac050		unrelated
55								10.1134/S1021443722050223		unrelated
56								10.3390/biology11091266		unrelated
57	2022	accumulation	*accumul*		yeast		Saccharomyces	10.1128/mbio.00390-22
58	2022	deficiency		deficien*	algae		Heterosigma	10.1016/j.hal.2022.102267
59	2022	accumulation	*accumul*		algae	bacteria	multiple	10.1016/j.algal.2022.102825
60								10.1021/acs.biochem.2c00145		unrelated
61								10.1007/s10750-022-04838-4		unrelated
62								10.3389/fmars.2022.857109		unrelated
63								10.3389/fpls.2022.855243		unrelated
64	2022	accumulation / luxury (phosphorus) uptake	*accumul* / luxury		algae		Microcystis	10.18307/2022.0306
65	2022	accumulating			algae	bacteria	multiple	10.1016/j.biortech.2022.127104
66	2022	luxury (phosphorus) uptake / deficiency	luxury		algae		unspecific	10.1016/j.watres.2022.118215
67								10.3389/fcell.2022.833127		unrelated
68	2022	starvation		*starv*	yeast		Candida	10.3390/molecules27030686
69								10.21518/2079-701X-2022-16-15-134-143		unrelated
70	2022	accumulate	*accumul*		yeast	fungi		10.1080/00380768.2022.2029220
71								10.1128/mBio.01981-21		unrelated
72	2021	feast & famine / shortage / replenishing / starving /accumulation / re-feeding	*accumul*	*starv*	algae		Chlorella	10.3390/cells10123571
73								10.1016/j.jece.2021.106609		unrelated
74	2021	repletion / limitation	*replet*		algae	diverse	multiple	10.1186/s12864-020-07333-z
75	2021	replete / deplete	*replet*	*deplet*	algae		multiple	10.1016/j.scitotenv.2021.149165
76	2021	depletion / limitation / exhaustion / restriction /starvation		*deplet* / *starv*	yeast		Saccharomyces	10.3390/cells10113161
77	2021	accumulation	*accumul*		algae		Cladophora	10.3390/plants10112266
78	2021	accumulation	*accumul*		yeast		Saccharomyces	10.1128/mBio.00994-21
79	2021	excessive / scarce phosphorus conditions / starvation		*starv*		bacteria	multiple	10.1128/AEM.01201-21
80	2021	P-starved / enhanced P-uptake		*starv*	algae		multiple	10.3390/microorganisms9081598
81	2021	hyperaccumulation / starvation		*starv*	yeast		Schizosaccharomyces	10.1016/j.jbc.2021.100891
82	2021	accumulation	*accumulation*		yeast		Saccharomyces	10.3390/biology10060487
83	2021	accumulation	*accumul*		algae		Chlamydomonas	10.1016/j.molp.2021.01.015
84	2021	hypercompensation / stavation	*compensat*	*starv*	yeast		Saccharomyces	10.15407/microbiolj83.03.046
85								10.1073/pnas.2026811118		unrelated
86								10.1016/j.envpol.2020.116007		unrelated
87								10.1016/j.fbio.2020.100834		unrelated
88								10.1016/j.watres.2020.116606		unrelated
89	2021	accumulation	*accumul*		algae	bacteria		10.1016/j.chemosphere.2020.128534
90	2021	accumulation	*accumul*			bacteria	diverse	10.1073/pnas.2012009117
91	2020	starvation / deficit		*starv*	algae		Desmodesmus / Tetradesmus / Chlorella	10.1016/j.algal.2020.102090
92								10.3389/fcell.2020.592159		unrelated
93	2020	scarcity / limitation / starvation		*starv*	algae	bacteria	Aphanizomenon / Dolichospermum	10.1016/j.watres.2020.116292
94	2020	accumulation	*accumul*		algae		Chlorella	10.1042/BCJ20200600
95	2020	depriviation		*depriv*	algae		Chlamydomonas	10.1126/sciadv.abb5351
96	2020	accumulation	*accumul*		algae		diverse	10.1016/j.biteb.2020.100432
97	2020	accumulation	*accumul*		algae	bacteria	diverse	10.3389/fpls.2020.00938
98								10.1371/journal.pone.0234870		unrelated
99								10.1016/j.ypmed.2020.106072		unrelated
100								10.15407/microbiolj82.03.003		unrelated
101	2020	accumulation	*accumul*		algae		Chlamydomonas	10.1111/tpj.14642
102								10.15407/microbiolj82.02.003		unrelated
103	2020	luxury (phosphorus) uptake	luxury		algae		diverse	10.1016/j.btre.2020.e00419
104								10.1073/pnas.1911998117		unrelated
105								10.1534/g3.119.400933		unrelated
106	2020	accumulation / luxury (phosphorus) uptake	*accumul* / luxury		algae		Zygnematophyceae / Streptophyta	10.1111/jpy.12931
107								10.15407/microbiolj82.01.003		unrelated
108	2020	accumulation	*accumul*		yeast		Saccharomyces	10.1074/jbc.RA119.011680
109	2019	accumulation	*accumul*		algae	bacteria	Chlorella / Klebsiella	10.1016/j.jclepro.2019.118148
110	2019	accumulation / enrichment / luxury P-storage / luxury uptake	*accumul*		algae			10.1038/s41598-019-56042-5
111	2019	accumulation / starvation / replete / overplus			archea			10.1038/s41598-019-53168-4		unrelated
112	2019	accumulation / replete / deficient	*accumul* / *replet*		algae		Haematococcus	10.1007/s10452-019-09718-z
113								10.1074/jbc.RA119.009130		unrelated
114	2019	starvation / luxury (P) uptake / re-fed /accumulation	*accumul* / luxury	*starv*	algae			10.1016/j.algal.2019.101651
115	2019	accumulation / starvation	*accumul*	*starv*	algae		Chlorella	10.1016/j.algal.2019.101634
116								10.1016/j.cej.2019.121912		unrelated
117	2019	luxury p uptake	luxury		algae			10.1007/s10811-019-01831-8
118	2019	accumulation	*accumul*		algae		Chlamydomonas	10.1016/j.protis.2019.05.001
119	2019	over-accumulation	*accumul*		algae		Chlorella	10.1186/s13068-019-1458-z
120								10.1016/j.watres.2018.12.018		unrelated
121	2019	starvation		*starv*	yeast		Saccharomyces	10.1093/femsyr/foz011
122								10.1016/j.ecoenv.2018.09.094		unrelated
123	2018	starvation		*starv*	yeast		Saccharomyces / Trypanosoma	10.1074/jbc.RA118.005884
124								10.1371/journal.pone.0208830		unrelated
125								10.1002/ece3.4531		unrelated
126	2018	over-accumulation	*accumul*		algae		Chlorella	10.1016/j.biortech.2018.07.148
127	2018	accumulation	*accumul*		(algae)	bacteria	Synechococcus	10.3390/md16090322
128								10.1016/j.envpol.2018.04.141		unrelated
129								10.1016/j.gca.2018.05.016		unrelated
130								10.1007/s12223-018-0583-6		unrelated
131	2018	luxury uptake / accumulation	luxury / *accumul*		algae		Nannochloropsis	10.1016/j.bej.2018.03.008
132	2018	accumulation	*accumul*		yeast		Hansenula / Pichia	10.1007/s00253-018-9008-3
133	2018	accumulation	*accumul*		algae	fungi	diverse	10.1016/j.bcab.2018.02.014
134	2018	accumulation	*accumul*		algae		diverse	10.1016/j.watres.2018.01.013
135								10.1021/acs.biochem.7b01285		unrelated
136								10.1111/1462-2920.13965		unrelated
137								10.1007/978-981-10-6863-8_6		unrelated
138								10.1039/c8en00703a		unrelated
139								10.1016/j.ecohyd.2017.10.001		unrelated
140								10.1038/s41467-017-01930-5		unrelated
141	2017	luxury phosphorus uptake / accumulation	luxury / *accumul*		algae	bacteria	diverse	10.2175/106143017X15054988926424
142								10.1016/j.scitotenv.2017.05.222		unrelated
143								10.1039/c7mt00029d		unrelated
144	2017	accumulation / scarcity	*accumul*		yeast		Saccharomyces	10.1242/jcs.201061
145								10.1007/s00709-016-1024-5		unrelated
146	2017	accumulation	*accumul*		algae	bacteria	Desmodesmus / Parachlorella / Characiopodium / Bacillariophytina	10.1021/acs.est.6b03976
147								10.1021/acschembio.7b00026		unrelated
148								10.1111/1462-2920.13616		unrelated
149								978-151087839-6		unrelated
150								10.1016/j.cej.2017.07.182		unrelated
151								10.1371/journal.ppat.1006456		unrelated
152								10.1016/j.watres.2016.10.069		unrelated
153	2016	deficiency / accumulation / enrichment	*accumul*		(algae)	bacteria	Microcystus	10006923
154	2016	accumulation	*accumul*		(algae)	bacteria	Microcystus / Anabaena	10.1371/journal.pone.0168925
155	2016	accumulation	*accumul*		algae	bacteria	diverse	10.1016/j.algal.2016.09.009
156	2016	accumulation / starvation	*accumul*	*starv*	yeast		Saccharomyces	10.1074/jbc.M116.746784
157								10.1105/tpc.16.00351		unrelated
158	2016	depletion / deprivation / resupplementation	*resuppl*	*deplet* / *depriv*	algae		Cyanidioschyzon	10.1508/cytologia.81.341
159								10.1091/mbc.E16-05-0266		unrelated
160								10.1016/j.biotechadv.2016.05.003		unrelated
161								10.1093/gbe/evw142		unrelated
162								10.1242/jcs.184382		unrelated
163								10.1080/11263504.2014.991361		unrelated
164	2016	accumulation	*accumul*		yeast		Cryptococcus / Kluyveromyces / Kuraishia / Lindnera / Saccharomyces	10.1007/s12223-015-0440-9
165								10.1007/s00253-016-7518-4		unrelated
166								10.1126/science.aad9858		unrelated
167	2016	accumulation	*accumul*		algae		Parachlorella	10.1038/srep25731
168	2016	accumulation	*accumul*		yeast / algae		diverse	10.1042/BST20150193
169	2016	deficiency / accumulation / starvation	*accumul*	*starv*	yeast			10.1007/978-3-319-41073-9_1
170	2016	polyphosphate overplus / accumulation	*accumul*		yeast	fungi	diverse	10.1007/978-3-319-41073-9_4
171	2016	accumulation	*accumul*		yeast / algae	bacteria	diverse	10.1007/978-3-319-41073-9_3
172								10.5846/stxb201505040909		unrelated
173	2015	luxury uptake	luxury		algae		Chlorella	10.1016/j.biortech.2015.08.142
174	2015	accumulation	*accumul*		algae	microbes		10.1016/j.geoderma.2015.01.019
175	2015	starvation		*starv*	yeast		Saccharomyces	10.1134/S0006297915100120
176	2015	accumulation	*accumul*		algae		Chlorella	10.1016/j.resmic.2015.03.001
177								10.1016/j.jmb.2015.02.014		unrelated
178	2015	depriviation / accumulation / depletion	*accumul*	*deplet* / *depriv*	yeast		Saccharomyces	10.1111/mmi.12886
179	2015	accumulation	*accumul*		algae	bacteria	Chlorella	10.3389/fmicb.2015.01421
180								10.1128/EC.00128-15		unrelated
181								10.1007/s00572-014-0588-1		unrelated
182	2015	deficiency / surplus / accumulation / excess	*accumul* / surplus		yeast		Saccharomyces	10.1016/j.jbiosc.2014.06.006
183								10.1104/pp.114.252395		unrelated
184								10.1002/sia.5659		unrelated
185								10.1021/bi500148y		unrelated
186	2014	accumulation / limitation	*accumul*		yeast	multiple		10.1134/S0006297914130100
187	2014	accumulation	*accumul*		yeast		Cryptococcus	10.1007/s12223-014-0310-x
188	2014	phosphorus luxury uptake / accumulation	luxury / *accumul*		algae		Chlorella	10.1007/s10811-013-0200-7
189	2014	Luxury uptake of phosphorus/polyphosphate / accumulation	luxury / *accumul*		algae			10.1007/s11157-014-9337-3
190	2014	starvation		*starv*	yeast		Saccharomyces	10.1134/S0006297914050125
191	2014	accumulation	*accumul*		yeast			10.1111/jeu.12093
192	2014	repletion / limitation / depletion / accumulation /	*accumul* / *replet*	*deplet*	algae		Scenedesmus	10.1016/j.biortech.2013.11.013
193	2013	accumulation / starvation	*accumul*	*starv*	yeast		Saccharomyces	10.1007/s12223-013-0226-x
194								10.1186/1756-0500-6-221		unrelated
195								978-162417966-2		unrelated
196								10.1016/j.fgb.2013.02.009		unrelated
197								10.1007/s00253-012-4261-3		unrelated
198								10.1134/S0006297913060138		unrelated
199								10.1016/j.biortech.2013.01.131		unrelated
200								10.2216/11-099.1		unrelated
201								10.2174/157436212802481628		unrelated
202	2012	accumulation	*accumul*		yeast		diverse	10.1111/j.1567-1364.2012.00812.x
203								only ISSN: 10184619		unrelated
204								10.1201/b14314		unrelated
205								10.4161/auto.20681		unrelated
206								10.2175/106143012X13280358613543		unrelated
207	2011	accumulation	*accumul*		yeast		S. cerevisiae	only ISBN: 978-161668346-7
208								only ISBN: 978-161668346-7		unrelated
209								10.1111/j.1758-2229.2010.00234.x		unrelated
210								10.1371/journal.pone.0026661		unrelated
211	2011	accumulation	*accumul*		yeast		S. cerevisiae	10.1134/S002626171105002X
212								10.1016/j.aquatox.2011.04.009		unrelated
213	2011	accumulation	*accumul*		yeast		Yarrowia lipolytica	10.1134/S0026261711030040
214	2011	luxury uptake / accumulation	*accumul* / luxury		algae	bacteria	sludge	10.2166/wst.2011.336
215								only ISSN: 09737510		unrelated
216								10.1016/j.enzmictec.2010.12.005		unrelated
217	2011	accumulation / hypercompensation	*compensat* / *accumul*		yeast		S. cerevisiae	10.1134/S0026261711010176
218								10.1016/j.jip.2010.08.002		unrelated
219	2010	luxury P consumption / luxury accumulation of polyphosphate	*luxury* / *accumul*		algae			10.1016/j.marchem.2010.03.002
220								10.1042/BC20100011		unrelated
221	2010	hypercompensation / accumulation / polyP formation	*compensat* / *accumul*		yeast		S. cerevisiae	10.1134/S0026261710010030
222	2010	accumulation	*accumul*		yeast		S. cerevisiae	10.1134/S0026261710010042
223	2010	phosphate-deficient / phosphate deficiency		deficien*	yeast		S. cerevisiae	10.1134/S0006297910080158
224	2010	accumulation	*accumul*		yeast		S. cerevisiae	10.1134/S0006297910070035
225	2009	accumulation / P deprivation	*accumul*	*depriv*	algae		Chlamydomonas acidophila KT-1	only ISBN: 978-160692008-4
226								10.1186/1756-0500-2-50		unrelated
227								10.1016/j.gca.2009.06.018		unrelated
228	2009	Pi deficit / Pi-deficient / over-accumulation	*accumul*	deficien*	yeast		S. cerevisiae	10.1134/S0026261709030072
229								10.1128/AEM.02705-08		unrelated
230								10.1002/tox.20392		unrelated
231								10.2166/wst.2009.545		unrelated
232	2009	accumulation / luxury uptake of P / P removal /	*accumul* / luxury*		algae		diverse	10.1016/j.watres.2009.06.011
233								10.4161/psb.4.4.8063		unrelated
234								10.1016/j.ab.2008.08.002		unrelated
235	2008	luxury uptake of P / accumulation / starved	*accumul* / luxury*	*starv*	algae			10.1021/es703118s
236	2008	accumulation	*accumul*		yeast		S. cerevisiae	10.1134/S0026261708030065
237	2008	accumulation	*accumul*		yeast		S. cerevisiae	only ISSN: 00263656
238	2008	accumulation	*accumul*		yeast	fungi	diverse	10.1007/s00572-008-0172-7
239	2008	accumulation	*accumul*		yeast		S. cerevisiae	10.1093/nar/gkm990
240								10.1371/journal.pbio.0060326		unrelated
241								10.1104/pp.108.130575		unrelated
242	2008	Pi homeostasis / Pi deficit / accumulation	*accumul*		yeast		S. cerevisiae	10.1134/S0006297908090046
243	2008	P surplus / accumulation	*accumul* / surplus		yeast		S. cerevisiae	10.1007/s10541-008-1009-x
244	2007	accumulation	*accumul*		algae		Dunaliella tertiolecta	10.1007/s12011-007-8016-4
245	2007	accumulation	*accumul*		yeast		S. cerevisiae	10.1091/mbc.E07-05-0457
246								10.1042/BJ20070612		unrelated
247								10.1074/jbc.M611678200		unrelated
248								10.1042/BJ20061772		unrelated
249	2007	Pi uptake / accumulation	*accumul*		yeast		S. cerevisiae	10.1016/j.procbio.2006.08.010
250								10.1264/jsme2.22.346		unrelated
251								ISSN: 03784738		unrelated
252								10.1128/EC.00131-06		unrelated
253	2006	accumulation	*accumul*		yeast			10.1093/nar/gkl135
254								10.3354/meps312113		unrelated
255								10.1016/j.toxicon.2005.10.019		unrelated
256	2006	Pi deficient		deficien*	algae		Chlamydomonas acidophila KT-1	10.1016/j.plantsci.2005.08.025
257	2006	P starvation / P resupply	*resuppl*	*starv*	algae		Chlorella vulgaris	10.2216/04-79.1
258	2005	accumulation / P starvation / P surplus	*accumul / surplus	*starv*	yeast		S. cerevisiae	Only ISSN: 03209725
259								Only ISSN: 00444596		unrelated
260	2005	P-deprived / overplus	overplus	*depriv*	yeast		S. cerevisiae	10.1007/s00203-005-0031-2
261	2005	accumulation	*accumul*		algae		Cyanidioschyzon merolae	10.1508/cytologia.70.351
262								10.1074/jbc.M505089200		unrelated
263	2005	P starvation / P limitation		*starv*	yeast			10.1073/pnas.0501122102
264	2005	accumulation	*accumul*		yeast		S. cerevisiae	10.1074/jbc.M414579200
265								only ISSN: 00132446		unrelated
266	2005	accumulation / depletion / P starvation / surplus	*accumul* / surplus	*starv* / *deplet*	yeast		S. cerevisiae	10.1007/s10541-005-0212-2
267								10.1021/bi049327t		unrelated
268								10.1074/jbc.M408295200		unrelated
269								10.1515/BOT.2004.032		unrelated
270	2004	phosphate-deficient		deficien*	yeast		S. cerevisiae	only ISSN: 03209725
271	2004	P-starved / P-repleted / P-enriched / P-depleted			algae		Chlamydomonas reinhardtii	10.3354/ame035163
272								10.1074/jbc.M305068200		unrelated
273								10.2166/wst.2004.0368		unrelated
274	2004	P-deficient		deficien*	yeast		S. cerevisiae	10.1023/B:BIRY.0000026193.44046.29
275								10.1074/jbc.M307983200		unrelated
276								10.1074/jbc.M308696200		unrelated
277								only ISSN: 03209725		unrelated
278	2003	P-deficient / hypercompensation / accumulation /	*compensat* / *accumul*	deficien*	yeast		S. cerevisiae	only ISSN: 03209725
279								10.1073/pnas.1534805100		unrelated
280								10.1016/B978-012470100-7/50024-8		unrelated
281								10.1099/ijs.0.02520-0		unrelated
282								10.1023/A:1025026831748		unrelated
283		duplicate to #257						10.1023/A:1023963927976
284								10.1007/s00248-002-3004-x		unrelated
285								10.1016/S1570-9639(02)00409-0		unrelated
286								10.1007/s00027-002-8058-9		unrelated
287								10.1074/jbc.M202045200		unrelated
288								10.1186/1471-2199-3-7		unrelated
289								10.1016/S0098-8472(01)00121-6		unrelated
290								10.1016/S0032-9592(01)00250-3		unrelated
291	2002	deficit of P / overcompensation	*compensat*		yeast		S. cerevisiae	10.1023/A:1015510631271
292		doppelt zu #270						only ISSN: 3209725
293	2001	P-deficient / hypercompensation	*compensat*	deficien*	yeast		S. cerevisiae	only ISSN: 3209725
294	2001	accumulation / starvation / deficient / deprivation	*accumul*	*starv* / *deficien* / *depriv*	yeast		S. cerevisiae	10.1139/cjm-47-11-969
295	2001	P-starvation		*starv*	yeast		Yarrowia lipolytica	10.1007/s00232-001-0054-9
296	2001	accumulation	*accumul*		yeast		S.cerevisiae	10.1073/pnas.151269398
297	2001							10.1042/bj3550805		unrelated
298	2001	hypercompensation/deficient	*compensat*	*deficien*	yeast		S.cerevisiae	10.1023/A:1002883229300
299	2000							03345114 (ISSN)		unrelated
300	2000							00263656 (ISSN)		unrelated
301	2000							10.1074/jbc.M004630200		unrelated
302	2000							10.1016/S0167-4781(00)00165-2		unrelated
303	2000							10.3354/meps195117		unrelated
304	2000	accumulation/repletion/P-limited	*accumul*/ *replet*		algae			10.1016/S0304-3800(99)00178-7
305	2000							10.1007/BF02756765	2 mal (vergleiche Nummer 279)	unrelated
306	2000	starvation/super-accumulation/ overcompensation	*accumul*/ *compensat*	*starv*	yeast		S.cerevisiae	00062979 (ISSN)
307	2000	accumulation/starvation	*accumul*	*starv*	algae		C. reinhardtii	10.1007/s004250050695
308	2000							10.1099/00221287-146-3-701
309	2000	accumulation	*accumul*		yeast		S.cerevisiae	10.1091/mbc.11.12.4309
310	2000							10.1002/(SICI)1097-0061(200004)16:6<483::AID-YEA542>3.0.CO;2-E		unrelated
311	1999							10.1146/annurev.biochem.68.1.89		unrelated
312	1999							10.1126/science.285.5424.96		unrelated
313	1999							3784738 (ISSN)		unrelated
314	1999							10.1046/j.1365-313X.1999.00385.x		unrelated
315	1999							09707077 (ISSN)		unrelated
316	1999	starvation		*starv*	yeast		S.cerevisiae	10.1021/bp9800743
317	1999							10.1128/cmr.12.3.394		unrelated
318	1999							03345114 (ISSN)		unrelated
319	1998	accumulation	*accumul*		yeast		S.cerevisiae	00263656 (ISSN)
320	1998	accumulation	*accumul*		yeast		S.cerevisiae	262617 (ISSN)
321	1998							10.1016/s0960-9822(07)00513-1		unrelated
322	1998							10.1023/A:1005973423723		unrelated
323	1998							166731 (ISSN)		unrelated
324	1998							10.1128/jb.180.8.2186-2193.1998		unrelated
325	1998							10.1099/00221287-144-9-2589		unrelated
326	1997	starvation		*starv*	algae		Macroalga Chondrus crispus	10.1046/j.1469-8137.1997.00690.x
327	1997							00221767 (ISSn)		unrelated
328	1997							10.1016/S0022-0981(97)00024-5
329	1996	starvation		*starv*	yeast		S.cerevisiae	10.1093/oxfordjournals.pcp.a029058
330	1995	sufficient/deficient						10.1111/j.0022-3646.1995.00332.x
331	1995	accumulation	*accumul*		yeast		S.cerevisiae	10.1128/jb.177.4.898-906.1995
332	1994							10.1016/0027-5107(94)90016-7		unrelated
333	1994							10.1016/S0960-9822(00)00177-9		unrelated
334	1994							03011208 (ISSN)		unrelated
335	1993	repletion, accumulation, depletion	*accumul*/ *replet* / *deplet*	*deplet*	algae		Zooxanthellae	10.1007/BF00349778
336	1993	mobilization			yeast			10.1002/yea.320090807
337	1992	accumulation, starvation , over-compensation	*accumul*/ *compensat*	*starv*	yeast		Schizosaccharomyces pombe	10.1016/0378-1097(92)90504-H
338	1992							10.1016/0040-8166(92)90063-D		unrelated
339	1991							10.1021/bi00111a004		unrelated
340	1991	accumulation, depletion, sufficient, synthesis	*accumul*	*deplet*	algae		Dunaliella salina	10.1016/0167-4889(91)90173-U
341	1991							10.1128/jb.173.16.4959-4969.1991		unrelated
342	1991	formation, accumulation	*accumul*		algae		Dunaliella salina	10.1104/pp.97.3.1241
343	1991	accumulation	*accumul*		algae		Dunaliella salina	10.1104/pp.97.3.1234
344	1991							10.1021/ja00008a038		unrelated
345	1990							10.1016/0014-5793(90)81319-J		unrelated
346	1990	accumulation	*accumul*		algae		Dunaliella salina,	10.1016/0014-5793(90)81318-I
347	1990	accumulation	*accumul*		yeast		S.cerevisiae	10.1002/bit.260360413
348	1989	accumulation, starvation	*accumul*	*starv*	yeast		S.cerevisiae	10.1016/0014-5793(89)81024-5
349	1989	deficient		*deficien*	algae		Ulva lactuca	10.1016/0022-0981(89)90061-0
350	1989	accumulation, deficient	*accumul*	*deficien*	algae		Chlorella fusca	10.1007/BF00456096
351	1989	accumulation, deficient	*accumul*	*deficien*	algae			10.1007/BF00283458
352	1989	starvation		*starv*	yeast		S.cerevisiae; Kluyveromyces marxianus	10.1016/0167-4889(89)90160-2
353	1988	starvation, deficient		*starv* / *deficien*	algae	bacteria		10.1007/BF00024904
354	1988	depleted		*deplet*	algae		Dunaliella salina	10.1104/pp.87.2.320
355	1987							10.1016/0167-4889(87)90133-9		unrelated
356	1987	deficient		*deficien*	yeast			10.1021/bi00390a011
357	1987							10.1002/bit.260290704		unrelated
358	1986	luxury uptake, starvation, deficient, deprivation,	*luxury*	*starv* / *deficien* / *depriv*	algae		lectonema > Scenedesmus > Cyclotella	10.1007/BF01054908
359	1984							10.1016/0005-2736(84)90451-6		unrelated
360	1984	starvation		*starv*	algae		Scenedesmus quadricauda	10.1007/BF01288871
361	1984	deficient, starvation, deprived		*starv* / *deficien* / *depriv*	algae		Scenedesmus obtusiusculus Chad.	10.1111/j.0022-3646.1984.00124.x
362	1983	deficient		*deficien*	algae		Emiliania huxleyi, Amphidinium carterae, and Staurastrum luetkemuelleri	10.1093/plankt/5.2.175
363	1983							10.1007/BF00405996		unrelated
364	1983	substantial polyP increase			yeast			10.1007/BF00407801
365	1983							10.1111/j.1469-8137.1983.tb03522.x		unrelated
366	1982	starvation, overplus	*overplus*	*starv*	algae		Microcystis aeruginosa	10.1093/plankt/4.3.481
367	1982							10.1016/0167-4781(82)90154-3		unrelated
368	1982	accumulation	*accumul*		yeast		Saccharomyces carlsbergensis	10.1007/BF00407968
369	1982							10.11400/kekkaku1923.57.687		unrelated
370	1981	starvation		*starv*	yeast		S.cerevisiae	10.1016/0005-2744(81)90333-8
371	1981	accumulation	*accumul*		yeast		Saccharomyces N.C.Y.C. 644 SU3	10.1007/BF00405919
372	1981							10.1016/S0065-2296(08)60034-8		unrelated
373	1981							00016187 (ISSN		unrelated
374	1980	accumulation	*accumul*		yeast		S.cerevisiae	10.1007/BF00267214
375	1980	deficient, P-rich		*deficien*				10.1111/j.1399-3054.1980.tb03217.x
376	1980							10.1016/0022-0981(80)90009-X		unrelated
377	1979	overcompensation, accumulation	*accumul*/ *compensat*		yeast		S.cerevisiae	10.1007/BF00689982
378	1978	deficient		*deficien*	algae		Chloroplasts of alga Codium fragile	10.1038/272554a0
379	1978							10.1111/j.1469-8137.1978.tb01630.x		unrelated
380	1977	accumulation	*accumul*		yeast		Prototrophic yeast	10.1016/0006-291X(77)90054-7
381	1976							10.1038/260809a0		unrelated
382	1976							39136 (ISSN)		unrelated
383	1974	P-limited			algae		SCENEDESMUS SP	10.1111/j.1529-8817.1974.tb02742.x		unrelated
384	1973							10.1508/cytologia.38.381		unrelated
385	1973	P-limited			algae			01668439 (ISSN)		unrelated
386	1972	starvation, replenishment, accumulation	*replet*,*accumul*	*starv*	algae		Ankistrodesmus braunii	10.1007/BF00409132
387	1972	deficient, plus or minus phosphate		*deficien*	algae		Ankistrodesmus braunii	10.1007/BF00424775
388	1971	starvation, deficient		*starv* / *deficien*	algae		Blue‐green algae	10.1111/j.1365-2427.1971.tb01570.x
389	1971							10.1016/0022-0981(71)90032-3		unrelated
390	1970	depleted		*deplet*	algae			10.1007/BF00387179
391	1970							10.1093/oxfordjournals.jbchem.a129234		unrelated
392	1968							10.1016/0005-2736(68)90123-5		unrelated
393	1962	P-deficient		*deficien*	algae		Chlorella	00320781 (ISSN)
394	1961	accumulation	*accumul*		algae		Chlorella pyrenoidosa	10.1016/0014-4827(61)90031-3
395	1960							10.1016/0003-9861(60)90016-3		unrelated
396	1956	starved, accumulation	*accumul*	*starv*	yeast			10.1016/0006-3002(56)90272-4
397
398
399
400
401
402
403
404
405
406
407
408
409
410
411
412
413
414
415
416
417
418
419
420
421
422
423
424
425

## Sheet: Processed data
			Search: ( *accumul* OR luxury OR surplus OR overplus OR *compensat* OR *replet* OR *starv* OR *deplet* ) AND ( polyphosph* OR polyP OR polyP ) AND ( yeast OR *alga* )
																													% Per family			% Total
			Year	Term used	Search term up							Search term down				Organism class			year	total	yeast	algae		search term	total	yeast	algae		yeast	algae		yeast	algae		year	*accumul*	luxury	surplus	overplus	*compensat*	*replet*	*resuppl*	*starv*	*deplet*	*deficien*	*depriv*			total
					*accumul*	overplus	luxury	*resuppl*	*replet*	surplus	*compensat*	*starv*	*deplet*	*depriv*	*deficien*				1956	1	1	0		*accumul*	136	60	78		67.4157	64.4628		28.8462	37.5		1956	1	0	0	0	0	0	0	1	0	0	0		1956 - 1960	1
	1	1	2025	depletion									x			yeast			1957	0	0	0		luxury	18	0	18		0	14.876		0	8.65385		1957	0	0	0	0	0	0	0	0	0	0	0		1961 - 1965	2
	2	4	2025	accumulation / starvation / depriviation	x							x		x		algae			1958	0	0	0		surplus	4	4	0		4.49438	0		1.92308	0		1958	0	0	0	0	0	0	0	0	0	0	0		1966 - 1970	1
	3	5	2025	accumulating	x											algae			1959	0	0	0		overplus	5	2	3		2.24719	2.47934		0.961538	1.44231		1959	0	0	0	0	0	0	0	0	0	0	0		1971 - 1975	5
	4	6	2025	starvation								x				algae			1960	0	0	0		*compensat*	10	10	0		11.236	0		4.80769	0		1960	0	0	0	0	0	0	0	0	0	0	0		1976 - 1980	5
	5	7	2025	starvation								x				yeast			1961	1	0	1		*replet*	11	1	10		1.1236	8.26446		0.480769	4.80769		1961	1	0	0	0	0	0	0	0	0	0	0		1981 - 1985	8
	6	9	2025	hyper-accumulates	x											yeast			1962	1	0	1		*resuppl*	6	0	6		0	4.95868		0	2.88462		1962	0	0	0	0	0	0	0	0	0	1	0		1986 - 1990	11
	7	10	2025	accumulation	x											algae			1963	0	0	0		*starv*	49	27	22		30.3371	18.1818		12.9808	10.5769		1963	0	0	0	0	0	0	0	0	0	0	0		1991 - 1995	8
	8	13	2024	depletion									x			algae			1964	0	0	0		*deplet*	15	4	11		4.49438	9.09091		1.92308	5.28846		1964	0	0	0	0	0	0	0	0	0	0	0		1996 - 2000	9
	9	14	2024	accumulation	x											algae			1965	0	0	0		*deficien*	26	9	17		10.1124	14.0496		4.32692	8.17308		1965	0	0	0	0	0	0	0	0	0	0	0		2001 - 2005	16
	10	16	2024	overplus		x										yeast			1966	0	0	0		*depriv*	10	3	7		3.37079	5.78512		1.44231	3.36538		1966	0	0	0	0	0	0	0	0	0	0	0		2006 - 2010	21
	11	17	2024	accumulation	x											algae			1967	0	0	0													1967	0	0	0	0	0	0	0	0	0	0	0		2011 - 2015	21
	12	19	2024	deficiency											x	algae			1968	0	0	0		sum	290	120	172								1968	0	0	0	0	0	0	0	0	0	0	0		2016 - 2020	40
	13	20	2024	overplus / resupply / depriviation		x		x						x		algae			1969	0	0	0													1969	0	0	0	0	0	0	0	0	0	0	0		2021 - 2025	60
	14	21	2024	accumulation	x											algae			1970	1	0	1													1970	0	0	0	0	0	0	0	0	1	0	0
	15	22	2024	deficient											x	algae			1971	1	0	1													1971	0	0	0	0	0	0	0	1	0	1	0
	16	23	2024	hyperaccumulation / starvation	x											yeast			1972	2	0	2													1972	1	0	0	0	0	1	0	1	0	1	0
	17	24	2024	depletion / repletion / resupply				x	x				x			algae			1973	1	0	1													1973	0	0	0	0	0	0	0	0	0	0	0
	18	25	2024	accumulation	x											algae			1974	1	0	1													1974	0	0	0	0	0	0	0	0	0	0	0		sum till 2000	50
	19	26	2024	accumulating	x											algae			1975	0	0	0													1975	0	0	0	0	0	0	0	0	0	0	0		sum after	158
	20	27	2024	accumulation	x											algae			1976	0	0	0													1976	0	0	0	0	0	0	0	0	0	0	0
	21	28	2024	accumulation / luxury (phosphorus) uptake	x		x									algae			1977	1	1	0													1977	1	0	0	0	0	0	0	0	0	0	0
	22	29	2024	accumulation	x											algae			1978	1	0	1													1978	0	0	0	0	0	0	0	0	0	1	0
	23	30	2024	accumulation	x											algae			1979	1	1	0													1979	1	0	0	0	1	0	0	0	0	0	0
	24	31	2023	accumulation	x											algae			1980	2	2	0													1980	1	0	0	0	0	0	0	0	0	1	0
	25	32	2023	deficiency					x						x	algae			1981	2	2	0													1981	1	0	0	0	0	0	0	1	0	0	0
	26	33	2023	accumulating	x											algae			1982	2	1	1													1982	1	0	0	1	0	0	0	1	0	0	0
	27	34	2023	accumulation / starvation	x							x				yeast			1983	2	1	1													1983	0	0	0	0	0	0	0	0	0	1	0
	28	36	2023	starvation/repletion					x			x				yeast			1984	2	0	2													1984	0	0	0	0	0	0	0	2	0	1	1
	29	37	2023	accumulation / depletion	x								x			algae			1985	0	0	0													1985	0	0	0	0	0	0	0	0	0	0	0
	30	38	2023	accumulating	x											algae			1986	1	0	1													1986	0	1	0	0	0	0	0	1	0	1	1
	31	40	2023	starvation / resupplementation				x				x				algae			1987	1	1	0													1987	0	0	0	0	0	0	0	0	0	0	0
	32	41	2023	repletion / depletion					x				x			algae			1988	2	0	2													1988	0	0	0	0	0	0	0	1	1	1	0
	33	43	2023	accumulation												algae			1989	5	2	3													1989	3	0	0	0	0	0	0	2	0	3	0
	34	44	2023	luxury uptake / accumulation	x		x									algae			1990	2	1	1													1990	2	0	0	0	0	0	0	0	0	0	0
	35	45	2023	luxury (phosphorus) uptake / starvation / hyperaccumulation / overplus / resupply	x	x	x	x				x				algae			1991	3	0	3													1991	3	0	0	0	0	0	0	0	1	0	0
	36	46	2023	hyperaccumulating	x											algae			1992	1	1	0													1992	1	0	0	0	1	0	0	1	0	0	0
	37	48	2023	over-accumulation	x											algae			1993	2	1	1													1993	1	0	0	0	0	1	0	0	1	0	0
	38	49	2022	accumulation / deficiency / starvation	x							x			x	algae			1994	0	0	0													1994	0	0	0	0	0	0	0	0	0	0	0
	39	51	2022	accumulation	x											algae			1995	2	1	1													1995	1	0	0	0	0	0	0	0	0	0	0
	40	52	2022	accumulating	x											algae			1996	1	1	0													1996	0	0	0	0	0	0	0	1	0	0	0
	41	57	2022	accumulation	x											yeast			1997	1	0	1													1997	0	0	0	0	0	0	0	1	0	0	0
	42	58	2022	deficiency											x	algae			1998	2	2	0													1998	2	0	0	0	0	0	0	0	0	0	0
	43	59	2022	accumulation	x											algae			1999	1	1	0													1999	0	0	0	0	0	0	0	1	0	0	0
	44	64	2022	accumulation / luxury (phosphorus) uptake	x		x									algae			2000	4	2	2													2000	4	0	0	0	1	1	0	2	0	0	0
	45	65	2022	accumulating												algae			2001	5	5	0													2001	2	0	0	0	2	0	0	2	0	3	1
	46	66	2022	luxury (phosphorus) uptake / deficiency			x									algae			2002	1	1	0													2002	0	0	0	0	1	0	0	0	0	0	0
	47	68	2022	starvation								x				yeast			2003	1	1	0													2003	1	0	0	0	1	0	0	0	0	1	0
	48	70	2022	accumulate	x											yeast			2004	3	2	1													2004	0	0	0	0	0	0	0	0	0	2	0
	49	72	2021	feast & famine / shortage / replenishing / starving /accumulation / re-feeding	x							x				algae			2005	6	5	1													2005	4	0	2	1	0	0	0	3	1	0	1
	50	74	2021	repletion / limitation					x							algae			2006	3	1	2													2006	1	0	0	0	0	0	1	1	0	1	0
	51	75	2021	replete / deplete					x				x			algae			2007	3	2	1													2007	3	0	0	0	0	0	0	0	0	0	0
	52	76	2021	depletion / limitation / exhaustion / restriction /starvation								x	x			yeast			2008	7	6	1													2008	7	1	1	0	0	0	0	1	0	0	0
	53	77	2021	accumulation	x											algae			2009	3	1	2													2009	3	1	0	0	0	0	0	0	0	1	1
	54	78	2021	accumulation	x											yeast			2010	5	4	1													2010	4	1	0	0	1	0	0	0	0	1	0
	55	80	2021	P-starved / enhanced P-uptake								x				algae			2011	5	4	1													2011	5	1	0	0	1	0	0	0	0	0	0
	56	81	2021	hyperaccumulation / starvation								x				yeast			2012	1	1	0													2012	1	0	0	0	0	0	0	0	0	0	0
	57	82	2021	accumulation	x											yeast			2013	1	1	0													2013	1	0	0	0	0	0	0	1	0	0	0
	58	83	2021	accumulation	x											algae			2014	7	4	3													2014	6	1	0	0	0	1	0	1	1	0	0
	59	84	2021	hypercompensation / stavation							x	x				yeast			2015	7	3	4													2015	5	1	1	0	0	0	0	1	1	0	1
	60	89	2021	accumulation	x											algae			2016	11	6	7													2016	10	0	0	0	0	0	1	2	1	0	1
	61	91	2020	starvation / deficit								x				algae			2017	3	1	2													2017	3	1	0	0	0	0	0	0	0	0	0
	62	93	2020	scarcity / limitation / starvation								x				algae			2018	7	2	5													2018	6	1	0	0	0	0	0	1	0	0	0
	63	94	2020	accumulation	x											algae			2019	9	1	8													2019	7	2	0	0	0	1	0	3	0	0	0
	64	95	2020	depriviation										x		algae			2020	10	1	9													2020	6	2	0	0	0	0	0	2	0	0	1
	65	96	2020	accumulation	x											algae			2021	12	5	7													2021	6	0	0	0	1	2	0	5	2	0	0
	66	97	2020	accumulation	x											algae			2022	11	3	8													2022	7	2	0	0	0	0	0	2	0	2	0
	67	101	2020	accumulation	x											algae			2023	14	2	12													2023	9	2	0	1	0	3	2	4	2	1	0
	68	103	2020	luxury (phosphorus) uptake			x									algae			2024	16	2	14													2024	10	1	0	2	0	1	2	0	2	2	1
	69	106	2020	accumulation / luxury (phosphorus) uptake	x		x									algae			2025	7	3	4													2025	4	0	0	0	0	0	0	3	1	0	1
	70	108	2020	accumulation	x											yeast
	71	109	2019	accumulation	x											algae			sum	208	89	121
	72	110	2019	accumulation / enrichment / luxury P-storage / luxury uptake	x											algae
	73	112	2019	accumulation / replete / deficient	x				x							algae
	74	114	2019	starvation / luxury (P) uptake / re-fed /accumulation	x		x					x				algae
	75	115	2019	accumulation / starvation	x							x				algae
	76	117	2019	luxury p uptake			x									algae
	77	118	2019	accumulation	x											algae
	78	119	2019	over-accumulation	x											algae
	79	121	2019	starvation								x				yeast
	80	123	2018	starvation								x				yeast
	81	126	2018	over-accumulation	x											algae
	82	127	2018	accumulation	x											algae
	83	131	2018	luxury uptake / accumulation	x		x									algae
	84	132	2018	accumulation	x											yeast
	85	133	2018	accumulation	x											algae
	86	134	2018	accumulation	x											algae
	87	141	2017	luxury phosphorus uptake / accumulation	x		x									algae
	88	144	2017	accumulation / scarcity	x											yeast
	89	146	2017	accumulation	x											algae
	90	153	2016	deficiency / accumulation / enrichment	x											algae
	91	154	2016	accumulation	x											algae
	92	155	2016	accumulation	x											algae
	93	156	2016	accumulation / starvation	x							x				yeast
	94	158	2016	depletion / deprivation / resupplementation				x					x	x		algae
	95	164	2016	accumulation	x											yeast
	96	167	2016	accumulation	x											algae
	97	168	2016	accumulation	x											yeast	algae
	98	169	2016	deficiency / accumulation / starvation	x							x				yeast
	99	170	2016	polyphosphate overplus / accumulation	x											yeast
	100	171	2016	accumulation	x											yeast	algae
	101	173	2015	luxury uptake			x									algae
	102	174	2015	accumulation	x											algae
	103	175	2015	starvation								x				yeast
	104	176	2015	accumulation	x											algae
	105	178	2015	depriviation / accumulation / depletion	x								x	x		yeast
	106	179	2015	accumulation	x											algae
	107	182	2015	deficiency / surplus / accumulation / excess	x					x						yeast
	108	186	2014	accumulation / limitation	x											yeast
	109	187	2014	accumulation	x											yeast
	110	188	2014	phosphorus luxury uptake / accumulation	x		x									algae
	111	189	2014	Luxury uptake of phosphorus/polyphosphate / accumulation	x											algae
	112	190	2014	starvation								x				yeast
	113	191	2014	accumulation	x											yeast
	114	192	2014	repletion / limitation / depletion / accumulation /	x				x				x			algae
	115	193	2013	accumulation / starvation	x							x				yeast
	116	202	2012	accumulation	x											yeast
	117	207	2011	accumulation	x											yeast
	118	211	2011	accumulation	x											yeast
	119	213	2011	accumulation	x											yeast
	120	214	2011	luxury uptake / accumulation	x		x									algae
	121	217	2011	accumulation / hypercompensation	x						x					yeast
	122	219	2010	luxury P consumption / luxury accumulation of polyphosphate	x		x									algae
	123	221	2010	hypercompensation / accumulation / polyP formation	x						x					yeast
	124	222	2010	accumulation	x											yeast
	125	223	2010	phosphate-deficient / phosphate deficiency											x	yeast
	126	224	2010	accumulation	x											yeast
	127	225	2009	accumulation / P deprivation	x									x		algae
	128	228	2009	Pi deficit / Pi-deficient / over-accumulation	x										x	yeast
	129	232	2009	accumulation / luxury uptake of P / P removal /	x		x									algae
	130	235	2008	luxury uptake of P / accumulation / starved	x		x					x				algae
	131	236	2008	accumulation	x											yeast
	132	237	2008	accumulation	x											yeast
	133	238	2008	accumulation	x											yeast
	134	239	2008	accumulation	x											yeast
	135	242	2008	Pi homeostasis / Pi deficit / accumulation	x											yeast
	136	243	2008	P surplus / accumulation	x					x						yeast
	137	244	2007	accumulation	x											algae
	138	245	2007	accumulation	x											yeast
	139	249	2007	Pi uptake / accumulation	x											yeast
	140	253	2006	accumulation	x											yeast
	141	256	2006	Pi deficient											x	algae
	142	257	2006	P starvation / P resupply				x				x				algae
	143	258	2005	accumulation / P starvation / P surplus	x					x		x				yeast
	144	260	2005	P-deprived / overplus		x								x		yeast
	145	261	2005	accumulation	x											algae
	146	263	2005	P starvation / P limitation								x				yeast
	147	264	2005	accumulation	x											yeast
	148	266	2005	accumulation / depletion / P starvation / surplus	x					x		x	x			yeast
	149	270	2004	phosphate-deficient											x	yeast
	150	271	2004	P-starved / P-repleted / P-enriched / P-depleted												algae
	151	274	2004	P-deficient											x	yeast
	152	278	2003	P-deficient / hypercompensation / accumulation /	x						x				x	yeast
	153	291	2002	deficit of P / overcompensation							x					yeast
	154	293	2001	P-deficient / hypercompensation							x				x	yeast
	155	294	2001	accumulation / starvation / deficient / deprivation	x							x		x	x	yeast
	156	295	2001	P-starvation								x				yeast
	157	296	2001	accumulation	x											yeast
	158	298	2001	hypercompensation/deficient							x				x	yeast
	159	304	2000	accumulation/repletion/P-limited	x				x							algae
	160	306	2000	starvation/super-accumulation/ overcompensation	x						x	x				yeast
	161	307	2000	accumulation/starvation	x							x				algae
	162	309	2000	accumulation	x											yeast
	163	316	1999	starvation								x				yeast
	164	319	1998	accumulation	x											yeast
	165	320	1998	accumulation	x											yeast
	166	326	1997	starvation								x				algae
	167	329	1996	starvation								x				yeast
	168	330	1995	sufficient/deficient												algae
	169	331	1995	accumulation	x											yeast
	170	335	1993	repletion, accumulation, depletion	x				x				x			algae
	171	336	1993	mobilization												yeast
	172	337	1992	accumulation, starvation , over-compensation	x						x	x				yeast
	173	340	1991	accumulation, depletion, sufficient, synthesis	x								x			algae
	174	342	1991	formation, accumulation	x											algae
	175	343	1991	accumulation	x											algae
	176	346	1990	accumulation	x											algae
	177	347	1990	accumulation	x											yeast
	178	348	1989	accumulation, starvation	x							x				yeast
	179	349	1989	deficient											x	algae
	180	350	1989	accumulation, deficient	x										x	algae
	181	351	1989	accumulation, deficient	x										x	algae
	182	352	1989	starvation								x				yeast
	183	353	1988	starvation, deficient								x			x	algae
	184	354	1988	depleted									x			algae
	185	356	1987	deficient												yeast
	186	358	1986	luxury uptake, starvation, deficient, deprivation,			x					x		x	x	algae
	187	360	1984	starvation								x				algae
	188	361	1984	deficient, starvation, deprived								x		x	x	algae
	189	362	1983	deficient											x	algae
	190	364	1983	substantial polyP increase												yeast
	191	366	1982	starvation, overplus		x						x				algae
	192	368	1982	accumulation	x											yeast
	193	370	1981	starvation								x				yeast
	194	371	1981	accumulation	x											yeast
	195	374	1980	accumulation	x											yeast
	196	375	1980	deficient, P-rich											x	yeast
	197	377	1979	overcompensation, accumulation	x						x					yeast
	198	378	1978	deficient											x	algae
	199	380	1977	accumulation	x											yeast
	200	383	1974	P-limited												algae
	201	385	1973	P-limited												algae
	202	386	1972	starvation, replenishment, accumulation	x				x			x				algae
	203	387	1972	deficient, plus or minus phosphate											x	algae
	204	388	1971	starvation, deficient								x			x	algae
	205	390	1970	depleted									x			algae
	206	393	1962	P-deficient											x	algae
	207	394	1961	accumulation	x											algae
	208	396	1956	starved, accumulation	x							x				yeast
[truncated: 14 more columns]
